# Supplementary material for: Frequency, types, and factors associated with complementary and alternative medicine use among patients on maintenance haemodialysis
Source: BMC Complement Med Ther. 2022 Dec 7;22:325. doi: 10.1186/s12906-022-03815-7 (PMC9727851; doi:10.1186/s12906-022-03815-7)
Supplement: Supplementary file 1 — Additional file 1. [file 12906_2022_3815_MOESM1_ESM.xls]

## Sheet: GWEN DATA EXCEL
PARTICIPANTS_CODE	SITE	AGE	SEX	RELIGION	IF_CHRISTIAN_DENOMINATION	CULTURAL_AREAS_OF_ORIGIN	LEVEL_OF_FORMAL_EDUCATION	MARITAL_STATUS	IF_MARRIED	HTN	IF_YES_ON_TREATMENT	IF_YES_GOOD_BLOOD_PRESSURE_CONT	DIABETES	IF_YES_TREATMENT_TYPE	IF_YES_GOOD_GLYCEMIA_CONTROL	HIV	IF_YES_ON	HEPATITIS_B	HEPATITIS_C	PHYSICAL_DISABILITY	IF_YES_PARALYSES	BLINDNESS	AMPUTATION	HYPERTENSION	DIABETES_E	OTHERS	HIV_E	CHRONIC_INTERSTITIAL_NEPHRITIS_E	AUTOSOMAL_DOMINANT_POLYCYSTIC_KI	UNKNOWN	CHRONIC_GLUMERULONEPHRITIS	SYSTOLIC_BLOOD_PRESSURE	DIASTOLIC_BLOOD_PRESSURE	HEIGHT_M	WEIGHT_KG	DIALYSIS_VINTAGE_MONTHS	CALCIUM_CHANNEL_BLOCKER	ANGIOTENSIN_RECEPTOR_ANTAGONIST	SULFONYLUREA	BIGUANIDES	PROTEASE_INHIBITOR	NNRTI	ACE_INHIBITORS	ASPIRIN	VIT_D	DIGOXIN	VIT_B	STATIN	ERYTHROPOEITIN
88	3	71.4141	1	1	2	3	4	2	1	1	1	2	1	2	1	2	#NULL!	2	2	2	2	2	2	1	2	2	2	2	2	2	2	157	66	1.78	90	30.423	1	1	1	2	2	2	2	1	1	1	2	1	2
13	2	54.2122	1	1	1	1	3	2	1	1	1	2	2	#NULL!	#NULL!	1	1	2	2	2	2	2	2	1	2	2	2	2	2	2	2	155	891	1.67	57	34.1355	1	1	2	2	1	1	1	1	2	2	1	1	2
274	2	54.2122	1	1	1	1	3	2	1	1	1	2	2	#NULL!	#NULL!	1	1	2	2	2	2	2	2	2	2	2	1	2	2	2	2	155	86	1.67	57	34.1355	1	1	2	2	1	1	1	2	1	2	1	2	2
265	1	34.0178	1	1	1	1	4	1	#NULL!	1	1	1	2	#NULL!	#NULL!	2	#NULL!	2	2	2	2	2	2	1	2	2	2	2	2	2	2	144	67	1.88	177	40.3121	1	1	2	2	2	2	1	1	1	2	1	1	2
221	1	35.0582	2	1	1	4	3	1	#NULL!	1	1	1	2	#NULL!	#NULL!	1	1	2	2	2	2	2	2	2	2	2	1	2	2	2	2	171	103	1.73	60.5	74.5791	1	2	2	2	1	1	1	1	1	2	1	2	2
82	3	60.4134	1	1	3	3	3	2	1	1	1	1	1	2	1	2	#NULL!	2	2	2	2	2	2	2	1	2	2	2	2	2	2	116	59	1.68	95	6.53799	1	1	1	1	2	2	2	2	1	2	1	1	2
48	2	60.898	1	1	1	1	3	2	1	1	1	2	2	#NULL!	#NULL!	2	#NULL!	2	2	2	2	2	2	1	2	2	2	2	2	2	2	149	881	1.63	60	38.1109	1	1	2	2	2	2	1	1	2	2	1	1	2
38	2	40.909	1	1	3	1	1	2	1	1	1	2	2	#NULL!	#NULL!	2	#NULL!	2	2	2	2	2	2	1	2	2	2	2	2	2	2	160	106	1.75	83.5	4.17248	1	1	2	2	2	2	1	1	1	1	1	2	2
18	2	43.551	1	1	3	1	3	2	1	1	1	1	1	1	1	2	#NULL!	1	2	2	2	2	2	2	2	2	2	2	2	1	2	144	101	1.6	45.5	9.92197	1	2	2	1	1	1	1	2	1	2	1	2	2
8834	1	51.0418	1	1	2	4	4	2	1	1	1	2	2	#NULL!	#NULL!	2	#NULL!	2	2	2	2	2	2	2	2	2	2	2	2	2	1	154	89	1.74	59	106.875	1	1	2	2	2	2	1	2	1	2	1	1	2
976	1	62.1656	1	1	1	1	2	1	#NULL!	1	1	2	1	1	1	2	#NULL!	2	2	2	2	2	2	2	1	2	2	2	2	2	2	153	55	1.7	57	49.8398	1	2	1	1	2	2	2	2	1	2	1	1	2
227	1	41.8344	2	1	2	1	3	2	1	1	1	2	2	#NULL!	#NULL!	2	#NULL!	2	2	2	2	2	2	1	2	2	2	2	2	2	2	151	110	1.63	69.5	12.3532	1	1	1	2	2	2	1	1	2	2	1	2	2
211	1	56.9199	1	1	1	4	1	2	1	1	1	1	2	#NULL!	#NULL!	1	1	2	2	2	2	2	2	2	2	2	1	2	2	2	2	139	59	1.71	66	33.6099	1	1	2	2	1	1	2	2	1	2	1	2	2
108	1	36.7995	1	1	2	4	4	2	1	1	1	2	2	#NULL!	#NULL!	2	#NULL!	2	2	2	2	2	2	2	2	2	2	1	2	2	2	160	101	1.78	69	49.347	1	1	2	2	2	2	1	1	1	2	1	2	2
84	3	70.7926	2	1	1	1	4	1	#NULL!	1	1	1	1	1	1	2	#NULL!	2	2	2	2	2	2	2	1	2	2	2	2	2	2	128	691	1.56	66	33.6427	1	1	2	1	2	2	2	1	1	2	2	1	1
65	3	65.629	2	1	1	1	4	1	#NULL!	1	1	1	1	1	1	2	#NULL!	2	2	1	1	2	2	1	2	2	2	2	2	2	2	129	59	1.6	75.3	14.653	1	2	2	2	2	2	1	2	1	1	1	1	2
54	3	47.0089	1	1	2	1	3	1	#NULL!	1	1	2	1	2	2	1	1	1	2	2	2	2	2	1	2	2	2	2	2	2	2	200	110	1.68	63.3	51.8111	1	2	2	2	1	1	1	1	1	2	2	2	2
41	2	57.4127	2	1	1	1	1	2	1	1	1	2	2	#NULL!	#NULL!	2	#NULL!	2	2	2	2	2	2	2	2	2	2	2	2	2	1	154	91	1.61	69	18.0041	1	2	2	2	2	2	1	1	1	1	1	2	2
34	2	58.9487	2	1	1	1	3	1	#NULL!	1	1	1	2	#NULL!	#NULL!	1	1	2	2	2	2	2	2	2	2	2	2	2	1	2	2	113	52	1.67	86.5	15.5072	1	2	2	2	1	1	2	1	1	2	1	2	2
33	2	52.668	1	1	2	1	4	2	1	1	1	2	2	#NULL!	#NULL!	1	1	2	2	2	2	2	2	1	2	2	2	2	2	2	2	140	86	1.77	63	35.5811	1	2	2	2	1	1	1	2	1	2	1	2	2
30	2	69.4127	2	1	2	1	1	1	#NULL!	1	1	2	1	1	1	2	#NULL!	2	2	2	2	2	2	1	2	2	2	2	2	2	2	115	58	1.58	110	9.72485	1	1	2	1	2	2	2	1	1	2	1	2	2
29	2	47.6632	2	1	3	1	3	2	2	1	1	2	2	#NULL!	#NULL!	2	#NULL!	2	2	2	2	2	2	1	2	2	2	2	2	2	2	148	78	1.57	58.5	137.988	1	1	2	2	2	2	1	1	1	2	1	2	2
27	2	44.6242	1	1	1	1	3	2	1	1	1	2	2	#NULL!	#NULL!	1	1	2	2	2	2	2	2	2	2	2	1	2	2	2	2	165	84	1.8	73	27.4004	1	2	2	2	1	1	1	1	2	2	1	2	2
15	2	34.412	2	2	#NULL!	1	1	1	#NULL!	1	1	2	2	#NULL!	#NULL!	1	1	2	2	2	2	2	2	1	2	2	2	2	2	2	2	168	108	1.6	52	19.1211	1	1	2	1	2	2	1	1	2	2	1	2	2
6	2	55.9781	1	1	2	1	3	2	2	1	1	2	2	#NULL!	#NULL!	2	#NULL!	2	2	2	2	2	2	1	2	2	2	2	2	2	2	200	112	1.68	61	160.854	1	1	2	2	2	2	1	1	2	2	1	1	2
2	2	60.3368	1	1	1	1	4	2	1	1	1	2	2	#NULL!	#NULL!	2	#NULL!	2	2	2	2	2	2	1	2	2	2	2	2	2	2	156	69	1.64	55	101.224	1	1	2	2	2	2	1	1	2	2	1	2	2
9765	1	39.2444	2	1	2	4	3	1	#NULL!	1	2	2	2	#NULL!	#NULL!	1	1	2	2	2	2	2	2	2	2	2	1	2	2	2	2	140	91	1.57	56	22.7351	1	2	2	2	1	1	2	2	1	2	1	2	2
839	1	70.0808	1	1	2	1	4	2	2	1	1	1	2	#NULL!	#NULL!	2	#NULL!	2	2	2	2	2	2	1	2	2	2	2	2	2	2	133	81	1.78	70	53.6181	1	2	2	2	2	2	1	1	1	1	2	2	2
642	1	42.8036	1	1	1	2	2	2	2	1	1	2	2	#NULL!	#NULL!	2	#NULL!	2	1	2	2	2	2	1	2	2	2	2	2	2	2	140	92	1.8	67	106.875	1	1	2	2	2	2	1	2	1	2	2	1	2
270	1	45.5332	2	1	1	4	3	1	#NULL!	1	1	2	2	#NULL!	#NULL!	2	#NULL!	1	2	2	2	2	2	1	2	2	2	2	2	2	2	203	104	1.7	43	165.848	1	1	2	2	2	2	1	2	1	2	1	2	2
269	1	50.36	1	1	1	4	4	2	1	1	1	1	2	#NULL!	#NULL!	2	#NULL!	2	2	2	2	2	2	2	2	2	2	2	1	2	2	138	94	1.76	82	45.2731	1	1	2	2	2	2	1	2	1	2	1	2	1
264	1	65.243	2	1	1	1	2	2	1	2	2	#NULL!	2	#NULL!	#NULL!	2	#NULL!	1	2	2	2	2	2	2	2	2	2	2	2	2	1	150	87	1.54	71	38.6037	1	1	2	2	2	2	2	1	1	2	1	2	2
261	1	31.5811	2	2	#NULL!	2	3	1	#NULL!	1	1	1	2	#NULL!	#NULL!	2	#NULL!	1	2	2	2	2	2	1	2	2	2	2	2	2	2	112	64	1.55	53	47.4743	1	2	2	2	1	1	1	2	2	2	1	2	2
209	1	56.9035	2	2	#NULL!	5	2	2	2	1	1	2	2	#NULL!	#NULL!	2	#NULL!	2	2	2	2	2	2	1	2	2	2	2	2	2	2	199	101	1.65	60	28.0575	1	1	2	2	2	2	1	2	1	2	1	2	2
104	3	46.9733	1	1	3	3	2	2	1	1	1	2	2	#NULL!	#NULL!	2	#NULL!	2	2	2	2	2	2	2	2	2	2	2	2	2	1	180	90	1.79	80	4.59959	1	1	2	2	2	2	1	1	2	2	2	1	2
101	3	46.2149	2	1	1	3	4	2	1	1	1	1	2	#NULL!	#NULL!	1	1	2	2	2	2	2	2	2	2	2	1	2	2	2	2	117	64	1.66	62.5	77.4045	1	2	2	2	1	1	1	2	1	2	2	2	2
93	3	68.6982	2	1	1	1	3	2	1	1	1	2	2	#NULL!	#NULL!	2	#NULL!	2	2	2	2	2	2	1	2	2	2	2	2	2	2	170	81	1.7	99	35.6797	1	1	2	2	2	2	1	1	2	2	2	1	2
64	3	51.3101	1	1	2	1	3	2	1	1	1	1	2	#NULL!	#NULL!	1	1	2	2	2	2	2	2	2	2	2	1	2	2	2	2	130	90	1.68	65	43.3347	1	2	2	2	1	1	1	2	1	2	2	2	2
61	3	40.5366	1	1	2	1	3	2	1	1	1	1	2	#NULL!	#NULL!	2	#NULL!	2	2	2	2	2	2	2	2	2	2	2	2	1	2	130	80	1.68	60	6.47228	1	2	2	2	2	2	1	1	1	2	1	2	1
60	3	36.1834	1	1	1	3	3	1	#NULL!	1	1	2	2	#NULL!	#NULL!	2	#NULL!	2	2	2	2	2	2	2	2	2	2	2	2	2	1	160	86	1.86	59	61.4045	1	1	1	2	2	2	1	2	1	2	2	2	2
59	3	41.6071	1	1	1	1	3	2	1	1	1	1	2	#NULL!	#NULL!	2	#NULL!	2	2	2	2	2	2	1	2	2	2	2	2	2	2	120	88	1.72	68	17.3799	1	1	2	2	2	2	1	2	1	2	1	2	2
58	2	53.6071	1	1	2	3	4	2	1	1	1	2	2	#NULL!	#NULL!	2	#NULL!	2	2	2	2	2	2	2	2	2	2	2	2	1	2	161	64	1.68	69	27.0719	1	1	2	2	2	2	1	1	2	2	2	1	2
53	3	61.2129	2	1	3	1	4	2	1	1	1	2	2	#NULL!	#NULL!	2	#NULL!	2	2	2	2	2	2	1	2	2	2	2	2	2	2	144	87	1.65	60	34.8912	1	1	2	2	2	2	2	1	1	2	1	2	2
45	2	39.1732	1	1	2	1	3	1	1	1	1	2	2	#NULL!	#NULL!	2	#NULL!	2	2	2	2	2	2	2	2	2	2	2	2	2	1	181	89	1.73	70	63.3758	1	1	2	2	2	2	1	2	1	2	1	2	2
40	2	28.6379	2	1	1	1	4	1	#NULL!	1	1	2	2	#NULL!	#NULL!	2	#NULL!	2	2	2	2	2	2	2	2	2	2	2	2	2	1	175	99	1.58	66	39.7207	1	2	2	2	2	2	1	2	1	1	1	2	2
39	2	59.3265	1	1	3	1	2	2	1	1	1	2	2	#NULL!	#NULL!	2	#NULL!	2	2	2	2	2	2	2	2	2	2	1	2	2	2	170	88	1.77	57	26.3491	1	2	2	2	2	2	1	1	1	2	1	2	2
28	2	15.4141	2	2	#NULL!	1	1	1	#NULL!	1	1	1	2	#NULL!	#NULL!	2	#NULL!	2	2	2	2	2	2	1	1	1	1	1	1	1	1	127	75	1.4	40	32	1	1	2	2	2	2	1	2	1	2	1	2	2
22	2	44.2957	2	2	#NULL!	1	1	2	1	1	1	2	2	#NULL!	#NULL!	2	#NULL!	2	2	2	2	2	2	2	2	2	2	2	2	1	2	153	66	1.63	47.5	47.0144	1	2	2	2	2	2	1	1	1	2	1	2	2
7	2	39.3292	2	1	3	1	4	1	#NULL!	1	1	2	2	#NULL!	#NULL!	2	#NULL!	1	2	2	2	2	2	2	2	1	2	2	2	2	2	151	100	1.53	60	71.9836	1	1	2	2	2	2	1	1	2	2	1	2	2
5	2	30.538	2	1	2	1	2	1	#NULL!	1	1	2	2	#NULL!	#NULL!	2	#NULL!	2	2	2	2	2	2	2	2	1	2	2	2	2	2	169	100	1.67	73	42.5791	1	2	2	2	2	2	1	2	1	1	2	2	2
9635	1	47.8631	1	1	1	4	3	1	#NULL!	1	1	2	2	#NULL!	#NULL!	1	#NULL!	2	1	2	2	2	2	2	2	2	2	2	2	2	1	151	98	1.6	56.6	13.0103	1	1	2	2	2	2	2	2	1	2	1	2	2
8543	1	55.7454	2	1	1	1	3	2	1	2	2	1	2	#NULL!	#NULL!	1	1	2	2	2	2	2	2	2	2	2	1	2	2	2	2	109	60	1.56	58	6.6037	1	2	2	2	1	1	2	2	2	2	1	2	2
4098	1	59.321	2	1	3	4	2	2	1	1	1	2	2	#NULL!	#NULL!	2	#NULL!	2	2	2	2	2	2	2	2	2	2	2	2	1	2	126	69	1.67	56.5	23.9836	1	1	2	2	2	2	1	2	2	2	1	2	2
3745	3	42.2259	1	1	1	1	3	1	#NULL!	1	1	1	2	#NULL!	#NULL!	2	#NULL!	2	2	2	2	2	2	1	2	2	2	2	2	2	2	130	74	1.64	56.5	35.614	1	2	2	2	2	2	1	2	1	2	1	2	2
331	3	60.9665	1	1	3	3	4	2	1	1	1	2	2	#NULL!	#NULL!	2	#NULL!	2	2	2	2	2	2	1	2	2	2	2	2	2	2	160	99	1.63	60	49.6099	1	1	2	2	2	2	2	1	2	2	1	2	2
268	1	25.2539	1	1	2	1	3	1	#NULL!	1	1	2	2	#NULL!	#NULL!	2	#NULL!	2	2	2	2	2	2	2	2	2	2	2	2	2	1	167	113	1.8	66	8.44353	1	2	2	2	2	2	1	2	1	2	1	2	1
266	1	37.3854	1	1	1	4	3	1	#NULL!	1	1	1	2	#NULL!	#NULL!	2	#NULL!	2	2	2	2	2	2	1	2	2	2	2	2	2	2	164	69	1.8	80	41.4292	1	2	2	2	2	2	1	2	2	2	1	1	2
253	1	57.0431	1	2	#NULL!	2	4	2	1	1	1	1	2	#NULL!	#NULL!	2	#NULL!	2	2	2	2	2	2	1	2	2	2	2	2	2	2	115	68	1.86	70	4.89528	1	1	2	2	2	2	2	2	1	2	1	2	2
247	1	59.4141	1	1	2	1	4	2	2	1	1	1	1	3	1	2	#NULL!	2	2	2	2	2	2	2	1	2	2	2	2	2	2	133	61	1.79	78	47.1129	1	2	2	2	2	2	1	2	1	2	2	2	1
241	1	75.4141	1	1	2	1	3	2	2	1	1	2	1	3	1	2	#NULL!	2	2	2	2	2	2	2	1	2	2	2	2	2	2	154	73	1.77	55.5	135.786	1	2	2	2	2	2	1	2	1	2	1	2	2
239	1	67.5236	1	1	1	4	3	2	1	2	2	#NULL!	1	3	1	2	#NULL!	2	2	1	2	2	1	2	1	2	2	2	2	2	2	174	74	1.78	77	80	2	2	2	2	2	2	2	1	1	2	1	1	2
233	2	56.4244	1	1	1	1	3	2	1	1	1	1	2	#NULL!	#NULL!	2	#NULL!	2	2	2	2	2	2	2	2	2	2	2	2	2	1	130	77	1.73	84	41.6263	1	2	2	2	2	2	1	1	2	2	1	2	1
232	2	63.6277	1	1	2	1	4	2	2	1	1	2	2	#NULL!	#NULL!	2	#NULL!	2	2	2	2	2	2	2	2	2	2	2	2	2	1	189	84	1.7	72.5	31.8686	1	2	2	2	2	2	1	2	1	2	1	2	2
231	2	33.8125	1	1	1	1	1	2	1	1	1	2	2	#NULL!	#NULL!	2	#NULL!	2	2	2	2	2	2	1	2	2	2	2	2	2	2	196	107	1.69	72	26.3491	1	2	2	2	2	2	1	1	2	2	1	2	2
224	1	69.3744	2	2	#NULL!	4	1	2	2	1	1	2	1	2	2	2	#NULL!	2	2	2	2	2	2	2	1	2	2	2	2	2	2	132	70	1.5	53	47.6057	2	2	2	2	2	2	1	1	1	2	1	2	2
215	1	62.2888	1	1	2	1	4	2	1	1	1	2	2	#NULL!	#NULL!	2	#NULL!	2	2	2	2	2	2	1	2	2	2	2	2	2	2	130	74	1.82	77.5	25.692	1	2	2	2	2	2	1	1	2	2	1	2	1
210	1	54.6612	1	1	2	3	4	2	1	1	1	1	2	#NULL!	#NULL!	2	#NULL!	2	2	2	2	2	2	2	2	2	2	2	2	2	1	161	80	1.84	68	87.6879	1	2	2	2	2	2	1	2	1	2	1	2	2
205	1	61.4127	1	1	1	3	4	2	1	1	1	1	2	#NULL!	#NULL!	2	#NULL!	2	2	2	2	2	2	1	2	2	2	2	2	2	2	168	94	1.85	62	138.513	1	2	2	2	2	2	1	1	1	2	2	2	1
203	1	52.6927	1	1	3	4	3	2	1	1	1	1	2	#NULL!	#NULL!	2	#NULL!	1	2	2	2	2	2	2	2	2	2	2	2	1	2	178	88	1.7	60	33.807	1	2	2	2	2	2	1	2	1	2	1	2	2
185	1	40.3094	1	1	2	1	4	1	#NULL!	1	1	1	2	#NULL!	#NULL!	2	#NULL!	2	1	2	2	2	2	2	2	2	2	2	2	2	1	130	66	1.65	60	49.5113	1	2	2	2	2	2	2	1	1	2	1	2	2
100	3	35.2772	1	1	1	3	4	1	#NULL!	1	1	1	2	#NULL!	#NULL!	1	1	2	2	2	2	2	2	2	2	2	1	2	2	2	2	130	72	1.7	64	7.35934	1	2	2	2	1	1	1	2	2	2	2	2	2
99	3	56.271	1	1	3	1	3	2	2	1	1	2	2	#NULL!	#NULL!	2	#NULL!	2	2	2	2	2	2	2	2	2	2	2	2	2	1	159	80	1.7	72	39.6222	2	1	2	2	2	2	1	2	1	2	2	1	2
97	3	48.9336	2	1	3	4	2	2	1	1	1	2	1	2	1	2	#NULL!	2	2	2	2	2	2	2	1	2	2	2	2	2	2	152	88	1.55	58	28.9446	1	2	2	2	2	2	1	1	2	2	2	1	2
92	3	32.219	1	1	2	3	4	2	1	1	1	2	2	#NULL!	#NULL!	2	#NULL!	2	2	2	2	2	2	2	2	2	1	2	2	2	2	157	74	1.66	65	0	1	2	2	2	2	2	1	1	1	2	2	2	2
83	3	50.0287	1	1	1	3	4	1	#NULL!	1	1	1	1	2	1	2	#NULL!	2	2	2	2	2	2	2	2	2	2	2	2	2	1	134	62	1.73	70	7.62218	1	1	2	2	2	2	1	2	2	2	1	2	2
51	3	61.2047	1	1	3	1	4	2	2	1	1	1	1	3	1	2	#NULL!	2	1	2	2	2	2	2	2	2	2	2	2	2	1	120	69	1.66	56	12.6817	1	2	2	2	2	2	1	2	1	2	1	2	2
49	2	63.7153	1	1	1	4	4	2	1	1	1	2	2	#NULL!	#NULL!	2	#NULL!	2	2	2	2	2	2	1	2	2	2	2	2	2	2	150	89	1.8	60.2	35.8768	1	1	2	2	2	2	2	1	1	2	2	2	2
32	2	66.4257	2	1	2	1	4	2	1	1	1	2	2	#NULL!	#NULL!	2	#NULL!	2	2	2	2	2	2	1	2	2	2	2	2	2	2	161	76	1.61	73	28.9774	1	2	2	2	2	2	1	2	1	2	1	2	2
26	2	58.6146	1	1	2	1	4	2	1	1	1	1	2	#NULL!	#NULL!	2	#NULL!	2	2	2	2	2	2	1	2	2	2	2	2	2	2	137	811	1.77	61.5	155.072	1	2	2	2	2	2	1	1	2	2	1	2	2
10	2	41.8344	2	1	2	1	3	2	1	1	1	2	2	#NULL!	#NULL!	2	#NULL!	2	2	2	2	2	2	1	2	2	2	2	2	2	2	151	100	1.63	69.5	12.3532	1	2	2	2	2	2	1	1	1	2	2	2	2
9	2	48.7584	1	1	2	1	4	2	2	1	1	2	1	3	1	2	#NULL!	2	2	2	2	2	2	2	1	2	2	2	2	2	2	152	971	1.69	65	21.9795	1	2	2	2	2	2	1	2	2	2	1	1	2
3	2	34.6146	1	1	3	1	4	2	1	1	1	2	2	#NULL!	#NULL!	2	#NULL!	1	2	2	2	2	2	1	2	2	2	2	2	2	2	149	89	1.73	70	17.3799	1	2	2	2	2	2	2	2	1	1	2	1	2
7432	1	40.3669	2	1	3	4	2	1	#NULL!	2	2	2	2	#NULL!	#NULL!	2	#NULL!	2	2	2	2	2	2	2	2	2	2	2	2	1	2	130	80	1.63	59	97.5441	1	2	2	2	2	2	1	2	2	2	1	2	2
3050	1	35.718	1	1	1	1	3	2	1	1	1	2	2	#NULL!	#NULL!	2	#NULL!	2	2	2	2	2	2	2	2	2	2	2	2	2	1	135	70	1.6	54	11.6304	1	2	2	2	2	2	2	2	1	2	1	2	2
1086	1	62.6667	1	1	2	4	4	2	1	1	2	2	2	#NULL!	#NULL!	2	#NULL!	2	2	2	2	2	2	1	2	2	2	2	2	2	2	137	97	1.7	55	28.6489	1	2	2	2	2	2	1	2	2	2	2	2	2
987	3	60.4189	1	1	2	3	4	2	1	2	2	2	1	3	1	2	#NULL!	1	2	2	2	2	2	2	1	2	2	2	2	2	2	142	94	1.8	60	118.472	2	2	2	2	2	2	1	2	2	1	1	2	2
987	1	44.7474	1	1	1	3	4	2	1	1	1	2	2	#NULL!	#NULL!	2	#NULL!	2	2	2	2	2	2	1	2	2	2	2	2	2	2	152	99	1.7	66	25.0021	1	1	2	2	2	2	1	2	2	2	2	2	2
934	1	59.7426	2	1	3	3	2	2	1	1	1	2	2	#NULL!	#NULL!	2	#NULL!	2	2	2	2	2	2	1	2	2	2	2	2	2	2	126	70	1.7	60	12.8789	1	1	2	2	2	2	1	2	2	2	2	2	2
543	1	38.8282	2	1	1	1	3	2	1	1	1	1	2	#NULL!	#NULL!	1	#NULL!	2	2	2	2	2	2	1	2	2	2	2	2	2	2	126	79	1.6	58	38.8665	1	2	2	2	2	2	2	2	1	2	1	2	2
387	1	33.922	1	1	1	4	4	2	1	1	1	1	2	#NULL!	#NULL!	2	#NULL!	2	2	2	2	2	2	1	2	2	2	2	2	2	2	157	111	1.75	70	109.47	1	2	2	2	2	2	2	2	1	2	1	2	2
385	1	68.9117	2	1	1	4	2	2	1	1	1	2	2	#NULL!	#NULL!	2	#NULL!	2	2	2	2	2	2	1	2	2	2	2	2	2	2	147	83	1.75	47.5	35.4497	1	2	2	2	2	2	1	2	2	2	1	2	2
306	3	60.0548	2	1	3	1	2	2	1	1	1	1	2	#NULL!	#NULL!	2	#NULL!	2	2	2	2	2	2	1	2	2	2	2	2	2	2	150	88	1.56	57	109.864	1	1	2	2	2	2	1	2	2	2	2	2	2
300	2	40.7091	1	1	1	1	3	1	#NULL!	1	1	2	2	#NULL!	#NULL!	2	#NULL!	2	1	2	2	2	2	2	2	2	2	2	2	2	1	144	75	1.7	55	10.2834	1	1	2	2	1	2	2	2	2	2	2	2	2
273	1	30.1903	1	1	1	4	4	1	#NULL!	1	1	1	2	#NULL!	#NULL!	2	#NULL!	2	2	2	2	2	2	2	2	2	2	2	2	1	2	133	83	1.68	57	8.34497	1	1	2	2	2	2	2	2	1	2	2	2	2
267	1	66.653	2	1	1	4	3	1	#NULL!	2	2	#NULL!	1	2	1	2	#NULL!	2	1	2	2	2	2	2	2	2	2	2	2	2	2	165	91	1.57	83	115.154	2	2	2	2	2	2	2	2	1	2	1	1	2
260	1	72.3285	1	1	2	1	3	2	1	1	1	2	1	2	1	2	#NULL!	2	2	2	2	2	2	2	1	2	2	2	2	2	2	149	66	1.77	68	112.723	1	2	2	2	2	2	1	2	2	1	2	2	1
259	1	51.0445	1	1	1	4	3	2	2	1	1	2	2	#NULL!	#NULL!	2	#NULL!	2	1	2	2	2	2	1	2	2	2	2	2	2	2	169	89	1.7	60	63.4743	2	1	2	2	2	2	2	2	2	1	1	2	2
256	1	45.4127	1	2	#NULL!	2	1	2	2	1	1	2	2	#NULL!	#NULL!	2	#NULL!	2	1	2	2	2	2	2	2	2	2	2	2	1	2	151	99	1.9	72	5.61807	1	1	2	2	2	2	2	2	1	2	2	2	2
254	1	37.8015	2	1	1	1	3	1	#NULL!	1	1	1	2	#NULL!	#NULL!	2	#NULL!	2	2	2	2	2	2	1	2	2	2	2	2	2	2	99	60	1.62	58	0	1	2	2	2	2	2	1	2	1	2	2	2	2
252	1	52.9884	2	1	1	4	3	2	1	1	1	1	2	#NULL!	#NULL!	2	#NULL!	2	1	2	2	2	2	1	2	2	2	2	2	2	2	150	79	1.82	88	71.6222	1	2	2	2	2	2	1	2	1	2	2	2	1
243	1	59.1075	1	1	1	4	3	2	1	1	1	1	2	#NULL!	#NULL!	2	#NULL!	2	2	2	2	2	2	1	2	2	2	2	2	2	2	161	46	1.7	75	86.3737	1	2	2	2	2	2	1	2	2	2	1	2	2
242	1	77.2129	1	1	1	1	4	2	1	1	1	1	1	2	1	2	#NULL!	2	2	2	2	2	2	2	2	2	2	2	2	1	2	135	55	1.73	92.5	33.807	2	2	2	2	2	2	2	1	1	2	1	2	1
240	1	58.9952	1	1	1	4	4	2	1	1	1	1	2	#NULL!	#NULL!	2	#NULL!	2	2	2	2	2	2	1	2	2	2	2	2	2	2	138	88	1.83	71.5	19.4497	2	2	2	2	2	2	1	1	1	2	2	2	1
235	2	39.3292	2	1	3	1	4	1	#NULL!	1	1	2	2	#NULL!	#NULL!	2	#NULL!	1	2	2	2	2	2	2	2	2	2	2	2	2	1	151	105	1.53	60	71.9836	2	2	2	2	2	2	1	2	1	2	1	2	2
230	2	48.8734	1	1	3	1	4	2	1	1	1	1	2	#NULL!	#NULL!	2	#NULL!	2	2	2	2	2	2	2	2	2	2	2	2	2	1	138	58	1.71	70.6	19.1211	2	2	2	2	2	2	1	2	1	2	1	2	2
228	1	48.7584	1	1	2	1	4	2	2	1	1	2	1	3	1	2	2	2	2	2	2	2	2	2	1	2	2	2	2	2	2	152	97	1.69	65	21.9795	2	2	2	2	2	2	1	2	1	2	1	2	2
222	1	44.8159	1	1	1	4	3	2	1	1	1	2	2	#NULL!	#NULL!	2	#NULL!	2	2	2	2	2	2	2	2	2	2	2	2	2	1	163	88	1.65	62	40.5092	1	2	2	2	2	2	2	2	1	2	1	2	2
219	1	34.8884	2	1	1	4	3	2	2	1	1	2	2	#NULL!	#NULL!	2	#NULL!	2	2	2	2	2	2	1	2	2	2	2	2	2	2	150	82	1.63	57	25.9548	1	2	2	2	2	2	1	2	2	2	1	2	1
212	1	58.9678	1	1	2	1	3	2	1	2	#NULL!	#NULL!	2	#NULL!	#NULL!	2	#NULL!	2	2	2	2	2	2	2	2	2	2	2	2	2	1	140	80	1.58	62	125.47	1	2	2	2	2	2	2	2	1	2	1	2	2
206	1	61.4127	1	1	1	1	3	2	1	1	1	1	2	#NULL!	#NULL!	2	#NULL!	2	2	2	2	2	2	2	2	2	2	2	2	2	1	146	85	1.7	80	97.6099	1	2	2	2	2	2	2	1	1	2	2	2	1
107	1	50.4695	1	1	1	4	1	1	2	1	1	2	2	#NULL!	#NULL!	2	#NULL!	2	2	1	1	2	2	1	2	2	2	2	2	2	2	160	79	1.65	71.5	103.228	1	1	2	2	2	2	2	2	1	2	2	2	2
106	1	25.744	1	1	1	4	4	1	#NULL!	1	1	2	2	#NULL!	#NULL!	2	#NULL!	2	2	2	2	2	2	2	2	2	2	2	2	2	1	191	99	1.7	58.5	29.1417	1	1	2	2	2	2	2	2	1	2	2	2	2
105	3	29.2211	2	1	2	1	3	1	#NULL!	1	1	2	2	#NULL!	#NULL!	2	#NULL!	2	2	2	2	2	2	2	2	2	2	2	2	2	1	149	81	1.6	55	15.4086	1	2	2	2	2	2	1	2	2	2	1	2	2
98	3	37.0322	2	1	3	1	3	1	#NULL!	1	1	1	2	#NULL!	#NULL!	1	1	2	2	2	2	2	2	2	2	2	1	2	2	2	2	126	81	1.6	70	35.4168	1	2	2	2	1	1	2	2	2	2	2	2	2
91	3	53.8125	1	2	#NULL!	2	1	2	1	1	1	2	1	2	1	2	#NULL!	2	2	2	2	2	2	1	2	2	2	2	2	2	2	165	79	1.74	74	43.1047	1	1	2	2	2	2	2	2	1	2	2	2	2
86	3	41.5195	1	1	1	3	4	2	1	1	1	2	2	#NULL!	#NULL!	2	#NULL!	2	2	2	2	2	2	2	2	2	2	2	2	2	1	150	66	1.78	62	62.4559	1	2	2	2	2	2	2	1	1	2	2	2	2
81	3	30.6393	2	1	2	3	3	1	#NULL!	1	1	2	2	#NULL!	#NULL!	2	#NULL!	2	2	2	2	2	2	2	2	2	2	2	2	2	1	169	100	1.55	53	37.9466	1	2	2	2	2	2	1	2	1	2	2	2	2
80	3	23.7563	2	1	1	1	4	1	#NULL!	1	1	1	1	2	2	2	#NULL!	2	2	2	2	2	2	2	2	2	2	2	2	2	1	128	78	1.52	50.5	31.4415	1	1	2	2	2	2	1	2	2	2	2	2	2
74	3	46.9158	2	1	2	1	2	2	1	1	1	2	1	3	1	2	#NULL!	2	2	2	2	2	2	2	2	2	2	2	2	2	1	160	701	1.61	40	22.6694	1	2	2	2	2	2	1	2	1	2	2	2	2
72	3	53.2539	1	1	1	3	4	2	1	1	1	2	2	#NULL!	#NULL!	2	#NULL!	2	2	1	1	2	2	2	1	2	2	2	2	2	2	130	84	1.66	68	4.50103	1	2	2	2	2	2	1	2	1	2	2	2	2
69	3	35.6906	1	1	1	3	3	2	1	1	1	2	2	#NULL!	#NULL!	2	#NULL!	2	2	2	2	2	2	2	2	2	2	2	2	2	1	142	79	1.71	74	31.2444	1	2	2	2	2	2	1	2	1	2	2	2	2
67	3	43.7892	2	1	3	1	2	1	#NULL!	1	1	1	2	#NULL!	#NULL!	1	1	2	2	2	2	2	2	2	2	2	1	2	2	2	2	113	60	1.61	70.2	6.73511	1	2	2	2	1	1	2	2	2	2	2	2	2
52	3	31.4771	2	1	2	1	2	1	#NULL!	2	2	1	2	#NULL!	#NULL!	1	1	2	2	2	2	2	2	2	2	2	1	2	2	2	2	130	80	1.57	49	26.3819	2	2	2	2	1	1	2	2	1	2	2	2	2
46	2	36.6762	1	1	1	4	2	1	#NULL!	2	2	#NULL!	2	#NULL!	#NULL!	2	#NULL!	2	2	2	2	2	2	1	2	2	2	2	2	2	1	135	861	1.99	72	114.333	2	2	2	2	2	2	2	1	1	2	1	2	2
44	2	34.1903	1	1	1	1	3	2	2	1	1	1	2	#NULL!	#NULL!	2	#NULL!	1	2	2	2	2	2	1	2	2	2	2	2	2	2	140	81	1.71	67	15.0144	1	2	2	2	2	2	1	2	2	2	2	1	2
43	2	28.4408	2	1	2	1	4	1	#NULL!	1	1	1	2	#NULL!	#NULL!	2	#NULL!	2	2	2	2	2	2	2	2	2	2	2	2	2	1	150	88	1.65	50	96.5585	1	2	2	2	2	2	2	2	1	2	1	2	2
35	2	61.5441	1	1	3	1	3	2	1	1	1	2	2	#NULL!	#NULL!	2	#NULL!	2	2	2	2	2	2	1	2	2	2	2	2	2	2	162	80	1.67	56	49.6756	1	2	2	2	2	2	1	2	2	2	1	2	2
31	2	26.9514	2	1	2	1	1	2	1	1	1	2	2	#NULL!	#NULL!	2	#NULL!	2	2	2	2	2	2	1	2	2	2	2	2	2	2	144	90	1.6	44	50.037	1	1	2	2	2	2	2	2	2	2	1	2	2
24	2	28.3997	1	1	2	1	3	1	#NULL!	1	1	2	2	#NULL!	#NULL!	2	#NULL!	2	2	2	2	2	2	2	2	2	2	2	2	2	1	160	951	1.6	58.5	39.9179	1	2	2	2	2	2	1	2	2	2	1	2	2
23	2	51.4141	2	1	2	1	4	2	1	1	1	2	2	#NULL!	#NULL!	2	#NULL!	2	2	2	2	2	2	1	2	2	2	2	2	2	2	175	96	1.63	64.5	44.4846	1	2	2	2	2	2	1	2	2	2	1	2	2
19	2	43.551	1	1	3	1	3	2	1	1	1	2	2	#NULL!	#NULL!	2	#NULL!	2	2	2	2	2	2	1	2	2	2	2	2	2	2	171	111	1.72	52	93.076	1	2	2	2	2	2	1	1	2	2	2	2	2
16	2	33.1335	1	1	2	1	3	2	1	1	1	2	2	#NULL!	#NULL!	2	#NULL!	2	2	2	2	2	2	1	2	2	2	2	2	2	2	182	101	1.75	57	4.10678	1	2	2	2	2	2	1	1	2	2	2	2	2
11	2	27.2991	2	1	2	1	2	1	#NULL!	1	1	1	2	#NULL!	#NULL!	2	#NULL!	2	2	2	2	2	2	2	2	2	2	2	2	1	2	133	86	1.53	53.5	23.3922	1	2	2	2	2	2	2	2	2	2	1	2	2
8	2	41.9329	1	1	1	1	4	1	#NULL!	2	2	1	2	#NULL!	#NULL!	2	#NULL!	2	2	2	2	2	2	1	2	2	2	2	2	2	2	119	691	1.7	60	19.1869	1	2	2	2	2	2	1	2	1	2	2	2	2
9875	1	47.0527	1	1	3	4	3	1	#NULL!	1	1	1	2	#NULL!	#NULL!	2	#NULL!	2	2	2	2	2	2	1	2	2	2	2	2	2	2	141	87	1.6	55.5	38.5708	1	1	2	2	2	2	2	2	2	2	2	2	2
8265	3	31.1184	1	1	2	3	3	1	#NULL!	2	2	#NULL!	2	#NULL!	#NULL!	2	#NULL!	2	2	2	2	2	2	1	2	2	2	2	2	2	2	148	77	1.66	66	119.885	1	2	2	2	2	2	1	2	2	2	2	2	2
5927	1	59.5017	2	1	3	1	3	1	#NULL!	2	2	2	2	#NULL!	#NULL!	2	#NULL!	2	2	2	2	2	2	2	2	2	2	2	2	2	1	130	79	1.73	50	13.7988	2	2	2	2	2	2	2	2	1	2	1	2	2
2756	1	26.1656	2	1	3	4	4	1	#NULL!	2	2	2	2	#NULL!	#NULL!	2	#NULL!	2	2	2	2	2	2	2	2	2	2	2	2	2	1	133	82	1.5	47	0.788501	2	2	2	2	2	2	1	2	1	2	2	2	2
843	1	68.8296	1	1	2	3	4	1	#NULL!	1	1	2	2	#NULL!	#NULL!	2	#NULL!	2	2	2	2	2	2	1	2	2	2	2	2	2	2	145	99	1.7	60	25.0021	1	2	2	2	2	2	1	2	2	2	2	2	2
765	1	56.397	1	1	1	1	4	2	1	2	2	#NULL!	2	#NULL!	1	2	#NULL!	2	2	2	2	2	2	1	2	2	2	2	2	2	2	139	85	1.61	56	121.528	1	2	2	2	2	2	1	2	2	2	2	2	2
262	1	61.9713	1	1	1	1	4	2	1	1	1	1	2	#NULL!	#NULL!	2	#NULL!	2	2	2	2	2	2	1	2	2	2	2	2	2	2	105	56	1.76	57	150.144	1	1	2	2	2	2	2	2	2	2	2	2	2
250	1	28.9309	2	1	1	4	4	1	#NULL!	1	1	1	2	#NULL!	#NULL!	2	#NULL!	2	2	2	2	2	2	2	2	2	2	2	2	2	1	127	65	1.66	44	107.466	1	2	2	2	2	2	1	2	2	2	2	2	1
246	1	54.6639	2	1	3	4	3	2	1	2	2	#NULL!	2	#NULL!	#NULL!	2	#NULL!	1	2	2	2	2	2	2	2	2	2	2	2	1	2	104	66	1.68	102	31.8357	2	2	2	2	2	2	2	2	1	2	1	2	2
245	1	32.9309	2	1	1	4	4	1	#NULL!	1	1	1	2	#NULL!	#NULL!	2	#NULL!	2	2	2	2	2	2	2	2	2	2	2	2	2	2	136	75	1.66	56.5	56.4764	1	2	2	2	2	2	2	2	1	2	2	2	1
238	1	28.0958	2	1	3	4	4	1	#NULL!	1	2	1	2	#NULL!	2	2	#NULL!	2	2	2	2	2	2	2	2	2	2	2	2	1	2	112	68	1.71	52	133.749	2	2	2	2	2	2	2	2	2	2	1	2	1
237	1	64.4134	1	1	1	3	4	2	1	1	1	1	1	2	2	2	#NULL!	2	1	1	2	2	1	2	1	2	2	2	2	2	2	111	71	1.74	69	22.6037	2	2	2	2	2	2	2	1	2	1	2	2	2
236	2	55.9781	1	1	3	1	3	2	2	1	1	2	2	#NULL!	#NULL!	2	#NULL!	2	2	2	2	2	2	1	2	2	2	2	2	2	2	207	117	1.68	61	160.854	1	2	2	2	2	2	2	2	1	2	2	2	2
229	1	41.9329	1	1	1	1	4	1	1	2	#NULL!	#NULL!	2	#NULL!	#NULL!	2	#NULL!	2	2	2	2	2	2	2	2	2	2	2	2	2	1	119	69	1.8	68.5	19.1869	2	2	2	2	2	2	2	2	1	2	1	2	2
223	1	48.1697	1	1	1	4	3	2	2	2	#NULL!	#NULL!	2	#NULL!	#NULL!	2	#NULL!	2	2	2	2	2	2	2	2	2	2	2	1	2	2	79	44	1.71	58	68.4682	2	2	2	2	2	2	2	2	1	2	1	2	1
213	1	27.2635	1	1	1	1	3	1	#NULL!	1	1	2	2	#NULL!	#NULL!	2	#NULL!	2	2	2	2	2	2	1	2	2	2	2	2	2	2	177	113	1.67	62	69.0924	1	2	2	2	2	2	2	2	1	2	2	2	2
207	1	69.3963	1	1	2	1	3	2	2	2	2	#NULL!	2	#NULL!	#NULL!	2	#NULL!	2	2	2	2	2	2	2	2	2	2	2	1	2	2	112	76	1.75	87	31.6715	2	2	2	2	2	2	2	2	1	2	1	2	2
204	1	42.4668	2	2	#NULL!	4	4	1	#NULL!	2	2	1	2	#NULL!	#NULL!	2	#NULL!	2	2	2	2	2	2	2	2	2	2	2	2	1	2	143	74	1.76	69	37.3552	2	2	2	2	2	2	2	1	2	2	1	2	2
121	1	19.9726	1	1	3	2	2	1	#NULL!	1	1	2	2	#NULL!	#NULL!	2	#NULL!	2	2	2	2	2	2	2	2	2	2	2	2	1	2	150	821	1.68	54	24.7392	1	2	2	2	2	2	1	2	2	2	2	2	2
109	1	62.5763	2	1	1	4	1	1	#NULL!	2	2	#NULL!	2	#NULL!	2	2	#NULL!	2	2	2	2	2	2	2	2	2	2	2	2	1	2	105	61	1.56	62.3	50.8912	2	2	2	2	2	2	2	2	1	2	1	2	1
102	3	29.4127	1	1	3	3	3	2	1	1	1	1	2	#NULL!	#NULL!	2	#NULL!	2	2	2	2	2	2	2	2	2	2	2	2	2	1	130	88	1.65	70	3.8768	1	2	2	2	2	2	1	2	2	2	2	2	2
90	3	45.7467	1	1	2	1	3	2	1	1	1	1	2	#NULL!	#NULL!	2	#NULL!	2	2	2	2	2	2	1	2	2	2	2	2	2	2	133	74	1.79	62	66.5298	1	2	2	2	2	2	1	2	2	2	2	2	2
89	3	39.4141	2	1	2	3	2	1	#NULL!	1	1	2	2	#NULL!	#NULL!	2	#NULL!	2	2	2	2	2	2	2	2	2	2	2	2	2	1	158	69	1.6	50	7.16222	1	2	2	2	2	2	2	1	2	2	2	2	2
85	3	35.7591	1	1	2	3	2	2	1	1	1	1	2	#NULL!	#NULL!	2	#NULL!	2	2	2	2	2	2	2	2	2	2	2	2	2	1	138	78	1.7	74	50.7269	1	2	2	2	2	2	2	1	2	2	2	2	2
79	3	22.987	2	1	3	1	3	1	#NULL!	1	1	1	2	#NULL!	#NULL!	2	#NULL!	2	2	2	2	2	2	2	2	2	2	2	2	2	1	134	80	1.56	45.5	43.6632	1	2	2	2	2	2	1	2	2	2	2	2	2
78	3	51.8932	1	1	1	1	4	2	1	1	1	2	2	#NULL!	#NULL!	2	#NULL!	2	2	2	2	2	2	2	2	2	2	2	2	1	2	144	83	1.76	72.1	133.618	1	2	2	2	2	2	2	2	1	2	2	2	2
77	3	21.2101	1	1	3	3	3	1	#NULL!	1	1	1	2	#NULL!	#NULL!	2	#NULL!	2	2	2	2	2	2	2	2	2	2	2	2	2	1	139	80	1.6	57	27.3676	1	2	2	2	2	2	1	2	2	2	2	2	2
73	3	47.3758	1	1	1	1	2	2	1	1	1	2	2	#NULL!	#NULL!	2	#NULL!	2	2	2	2	2	2	1	2	2	2	2	2	2	2	160	97	1.72	83.3	11.3676	1	2	2	2	2	2	2	2	1	2	2	2	2
70	3	48.5284	1	1	1	1	4	2	1	1	1	2	2	#NULL!	#NULL!	2	#NULL!	2	2	2	2	2	2	2	2	2	2	2	2	1	2	159	821	1.82	75	43.2361	1	2	2	2	2	2	2	2	1	2	2	2	2
66	3	37.911	1	1	2	1	3	1	#NULL!	1	1	2	2	#NULL!	#NULL!	2	#NULL!	2	2	2	2	2	2	1	2	2	2	2	2	2	2	166	91	1.68	61.5	36.5996	1	2	2	2	2	2	2	2	1	2	2	2	2
63	3	66.6639	1	1	2	1	4	2	1	1	1	2	2	#NULL!	#NULL!	2	#NULL!	2	2	2	2	2	2	1	2	2	2	2	2	2	2	169	89	1.61	60	5.25667	1	2	2	2	2	2	2	1	2	2	2	2	2
63	2	41.4264	1	1	3	1	4	2	1	1	2	2	2	#NULL!	#NULL!	2	#NULL!	2	2	2	2	2	2	1	2	2	2	2	2	2	2	138	88	1.65	66	97.8398	2	2	2	2	2	2	1	2	2	2	1	2	2
62	3	36.794	1	1	3	1	3	2	1	1	1	1	2	#NULL!	#NULL!	2	#NULL!	2	2	2	2	2	2	1	2	2	2	2	2	2	2	143	81	1.72	73	64.6571	1	2	2	2	2	2	2	2	2	2	1	2	2
57	3	48.23	1	1	3	3	4	2	1	1	1	2	2	#NULL!	#NULL!	2	#NULL!	2	2	2	2	2	2	1	2	2	2	2	2	2	2	153	96	1.87	70	7.35934	1	2	2	2	2	2	1	2	2	2	2	2	2
21	2	31.1211	2	1	2	1	4	1	#NULL!	1	1	1	2	#NULL!	#NULL!	2	#NULL!	1	2	2	2	2	2	2	2	2	2	2	2	2	1	110	671	1.65	52	102.308	1	2	2	2	2	2	2	2	2	2	1	2	2
20	2	24.5859	2	1	2	1	4	1	#NULL!	1	1	1	2	#NULL!	#NULL!	2	#NULL!	2	1	2	2	2	2	2	2	2	2	2	2	2	1	129	88	1.55	51	88.4107	1	2	2	2	2	1	2	2	2	2	2	2	2
4	2	72.4134	1	1	2	1	1	2	2	1	1	1	2	#NULL!	#NULL!	2	#NULL!	2	2	2	2	2	2	1	2	2	2	2	2	2	2	119	791	1.67	66	149.618	1	2	2	2	2	2	2	2	2	2	1	2	1
865	1	42.8857	2	1	2	3	3	1	#NULL!	1	1	2	2	#NULL!	#NULL!	2	#NULL!	2	2	2	2	2	2	1	2	2	2	2	2	2	2	150	100	1.6	57	13.7988	2	2	2	2	2	2	1	2	2	2	2	2	2
749	1	50.5161	2	1	3	1	3	2	1	2	2	2	2	#NULL!	#NULL!	2	#NULL!	2	2	2	2	2	2	2	2	2	2	2	2	2	1	126	73	1.67	59	42.152	2	2	2	2	2	2	2	1	2	2	2	2	2
342	1	65.1499	2	2	#NULL!	2	1	2	2	1	1	1	2	#NULL!	#NULL!	2	#NULL!	2	2	2	2	2	2	2	2	2	2	2	2	2	1	129	63	1.72	50	80.23	1	2	2	2	2	2	2	2	2	2	2	2	2
258	1	19.2115	2	1	1	1	3	1	#NULL!	2	2	#NULL!	2	#NULL!	#NULL!	2	#NULL!	2	2	2	2	2	2	2	2	2	2	2	2	2	1	118	68	1.66	58	62.9487	2	2	2	2	2	2	2	2	2	1	2	2	2
257	1	28.1999	1	1	1	1	3	1	#NULL!	1	1	1	2	#NULL!	#NULL!	2	#NULL!	2	2	2	2	2	2	2	2	2	2	2	2	2	1	147	99	1.7	62.2	5.42094	1	2	2	2	2	2	2	2	2	2	2	2	2
251	1	39.5565	1	1	1	4	3	1	#NULL!	1	1	2	2	#NULL!	#NULL!	1	#NULL!	2	2	2	2	2	2	1	2	2	2	2	2	2	2	157	97	1.8	63	33.2485	1	2	2	2	2	2	2	2	2	2	2	2	2
248	1	38.7242	1	1	1	4	4	1	#NULL!	2	2	#NULL!	2	#NULL!	#NULL!	2	#NULL!	2	2	2	2	2	2	2	2	2	2	1	2	2	2	130	68	1.65	58	105.955	2	2	2	2	2	2	2	2	1	2	2	2	2
244	1	53.6044	1	1	2	1	3	2	1	2	2	2	2	#NULL!	#NULL!	2	#NULL!	2	2	2	2	2	2	2	2	2	2	1	2	2	2	130	70	1.97	82	118.374	2	2	2	2	2	2	2	2	2	2	1	2	2
234	2	19.9726	1	1	2	2	2	1	#NULL!	1	1	2	2	#NULL!	#NULL!	2	#NULL!	2	2	2	2	2	2	2	2	2	2	2	2	1	2	150	82	1.6	54	24.7392	2	2	2	2	2	2	2	2	1	2	2	2	2
225	1	35.7344	1	3	#NULL!	4	4	1	#NULL!	1	#NULL!	#NULL!	2	#NULL!	#NULL!	2	#NULL!	2	2	2	2	2	2	1	2	2	2	2	2	2	2	146	69	1.78	66	100.238	2	2	2	2	2	2	2	2	1	2	2	2	1
218	1	38.6311	1	1	1	1	3	2	2	2	#NULL!	#NULL!	2	#NULL!	#NULL!	2	#NULL!	2	2	2	2	2	2	2	2	2	2	2	2	1	2	128	78	1.62	76	50.8255	2	2	2	2	2	2	2	2	2	2	1	2	1
217	1	64.9747	1	1	1	4	4	2	2	1	1	1	1	3	1	2	#NULL!	2	2	2	2	2	2	2	2	2	2	2	2	2	1	120	65	1.71	87	31.8686	1	2	2	2	2	2	2	2	2	2	2	2	2
216	1	26.8419	2	1	2	4	3	2	1	1	1	2	2	#NULL!	2	2	#NULL!	2	2	2	2	2	2	2	2	2	2	2	2	2	1	138	80	1.58	50	97.577	1	2	2	2	2	2	2	2	2	2	2	2	2
208	1	46.412	1	1	2	5	3	2	1	1	1	1	2	#NULL!	#NULL!	2	#NULL!	1	2	2	2	2	2	2	2	2	2	1	2	2	2	137	93	1.76	65.5	87.7864	2	2	2	2	2	2	2	2	1	2	2	2	2
201	1	54.0917	1	1	3	3	4	2	1	2	2	#NULL!	2	#NULL!	#NULL!	2	#NULL!	2	2	2	2	2	2	2	2	2	2	2	2	1	2	126	84	1.69	69	50.037	2	2	2	2	2	2	2	2	2	2	1	2	1
96	3	15.0226	1	1	1	1	2	1	#NULL!	2	2	#NULL!	2	#NULL!	#NULL!	2	#NULL!	2	2	2	2	2	2	2	2	2	2	2	2	1	2	129	74	1.44	30	3.02259	2	2	2	2	2	2	2	2	1	2	2	2	2
76	3	45.9877	1	1	2	1	3	2	1	1	1	2	1	2	2	2	#NULL!	2	2	2	2	2	2	2	1	2	2	2	2	2	2	141	69	1.71	61	5.12526	1	2	2	2	2	2	2	2	2	2	2	2	2
75	3	47.5537	1	1	3	3	2	2	2	1	1	2	2	#NULL!	#NULL!	2	#NULL!	2	2	2	2	2	2	2	2	2	2	2	2	2	1	170	98	1.7	66.5	105.626	1	2	2	2	2	2	2	2	2	2	2	2	2
71	3	23.7755	1	1	2	3	3	1	#NULL!	2	#NULL!	#NULL!	2	#NULL!	#NULL!	2	#NULL!	2	2	2	2	2	2	2	2	2	2	2	2	2	1	143	80	1.72	75	25.3963	2	2	2	2	2	2	2	2	1	2	2	2	2
47	2	44.3532	2	1	1	1	3	2	1	1	2	1	2	#NULL!	#NULL!	2	#NULL!	2	2	2	2	2	2	1	2	2	2	2	2	2	2	133	71	1.65	62	59.4661	2	2	2	2	2	2	2	2	2	2	1	2	2
42	2	19.2799	2	1	1	1	3	2	1	2	2	#NULL!	2	#NULL!	#NULL!	2	#NULL!	2	2	2	2	2	2	2	2	2	2	2	2	1	2	119	82	1.7	65	3.64682	2	2	2	2	2	2	2	2	2	2	1	2	2
25	2	26.883	1	1	3	1	4	1	#NULL!	1	1	1	2	#NULL!	#NULL!	2	#NULL!	2	2	2	2	2	2	2	2	2	2	2	2	2	1	160	98	1.7	70.5	69.7823	2	2	2	2	2	2	2	2	1	2	2	2	2
17	2	51.4141	1	1	3	1	4	2	1	2	2	#NULL!	2	#NULL!	#NULL!	2	#NULL!	2	2	2	2	2	2	2	2	2	2	2	1	1	2	136	971	1.8	63	91.3018	2	2	2	2	2	2	2	2	1	2	2	2	2
220	1	19.1403	2	1	2	4	3	1	#NULL!	2	#NULL!	#NULL!	2	#NULL!	#NULL!	2	#NULL!	2	2	2	2	2	2	1	2	2	2	2	2	2	2	145	101	1.5	44	30.5216	2	2	2	2	2	2	2	2	2	2	2	2	2
103	3	48.553	1	1	3	1	2	2	1	1	2	1	2	#NULL!	#NULL!	2	#NULL!	2	2	2	2	2	2	2	2	2	2	2	2	2	1	103	59	1.7	60	23.4579	2	2	2	2	2	2	2	2	2	2	2	2	2
95	3	50.2998	1	1	2	3	2	1	#NULL!	1	2	1	2	#NULL!	#NULL!	2	#NULL!	2	2	2	2	2	2	2	2	2	2	2	2	2	1	165	82	1.69	74.4	8.24641	2	2	2	2	2	2	2	2	2	2	2	2	2
94	3	46.5791	1	1	2	3	2	2	1	2	2	1	2	#NULL!	#NULL!	2	#NULL!	2	2	2	2	2	2	2	2	2	2	2	2	1	2	132	76	1.64	64	29.4702	2	2	2	2	2	2	2	2	2	2	2	2	2
68	3	22.2888	2	1	1	3	4	1	#NULL!	1	2	1	2	#NULL!	#NULL!	2	#NULL!	2	2	2	2	2	2	2	2	2	2	2	2	2	1	120	80	1.55	44.5	23.0965	2	2	2	2	2	2	2	2	2	2	2	2	2
37	2	53.4127	2	1	1	1	2	2	2	1	2	2	2	#NULL!	#NULL!	2	#NULL!	1	2	2	2	2	2	2	2	2	2	2	1	2	2	149	98	1.67	58.5	73.9877	2	2	2	2	2	2	2	2	2	2	2	2	2
36	2	15.4059	2	1	2	1	2	1	#NULL!	2	2	#NULL!	2	#NULL!	#NULL!	2	#NULL!	2	2	2	2	2	2	2	2	2	2	2	2	2	1	94	56	1.44	40.4	4.6653	2	2	2	2	2	2	2	2	2	2	2	2	2
6538	3	52.0356	1	2	#NULL!	2	2	2	2	1	1	1	2	#NULL!	#NULL!	2	#NULL!	2	2	2	2	2	2	1	2	2	2	2	2	2	2	132	78	1.8	66	3.5154	1	1	2	2	2	2	1	2	1	2	1	2	2
2901	1	50.2478	2	1	1	1	2	2	1	1	1	1	2	#NULL!	#NULL!	2	#NULL!	2	2	2	2	2	2	1	2	2	2	2	2	2	2	125	75	1.7	60	22.9979	1	1	2	2	2	2	2	1	2	2	1	2	1
202	1	62.9158	1	1	1	1	3	2	1	1	1	1	1	2	1	2	#NULL!	1	1	2	2	2	2	2	1	2	2	2	2	2	2	158	72	1.76	70	47.4415	1	1	2	2	2	2	1	2	1	2	1	2	2
200	1	54.8036	1	1	1	1	4	2	1	1	1	2	1	2	1	2	#NULL!	2	2	2	2	2	2	2	1	2	2	2	2	2	2	186	90	1.66	66	88.6078	1	2	2	2	2	2	1	1	1	1	2	2	1
9634	1	47.2799	1	2	#NULL!	2	2	2	1	1	1	2	2	#NULL!	#NULL!	2	#NULL!	2	2	2	2	2	2	1	2	2	2	2	2	2	2	143	94	1.7	56	3.54825	1	1	2	2	2	2	1	2	1	2	2	2	2
953	1	29.3169	2	1	1	3	3	1	#NULL!	1	1	2	2	#NULL!	#NULL!	2	#NULL!	2	2	2	2	2	2	2	2	2	2	2	2	2	1	140	91	1.55	54	8.01643	1	1	2	2	2	2	1	2	1	2	2	2	2
255	1	38.0287	1	1	1	4	4	1	#NULL!	1	2	1	2	#NULL!	#NULL!	2	#NULL!	2	2	2	2	2	2	2	2	2	2	2	2	2	2	109	65	1.7	60.3	42.0205	1	2	2	2	2	2	1	2	1	2	2	2	2
214	1	67.0089	1	1	2	1	3	2	2	1	1	2	1	2	1	2	#NULL!	2	2	2	2	2	2	2	1	2	2	2	2	2	2	150	65	1.76	81	37.1253	1	1	2	2	2	2	2	2	1	2	1	2	2
50	3	26.5024	1	1	1	1	4	1	#NULL!	1	1	1	2	#NULL!	#NULL!	2	#NULL!	2	2	2	2	2	2	2	2	2	2	2	2	2	1	136	75	1.67	60	21.0924	1	1	2	2	2	2	1	2	1	2	2	2	1
8754	3	63.8029	1	1	1	3	3	2	2	1	1	2	2	#NULL!	#NULL!	2	#NULL!	2	2	2	2	2	2	2	2	2	2	2	2	2	1	140	84	1.7	62	82.6283	1	2	2	2	2	2	2	2	1	2	1	2	2
5096	1	45.0815	1	1	1	4	3	1	#NULL!	1	1	2	2	#NULL!	#NULL!	2	#NULL!	2	2	2	2	2	2	1	2	2	2	2	2	2	2	128	72	1.55	65	8.6078	1	1	2	2	2	2	1	2	2	2	2	2	2
226	1	57.4894	2	2	#NULL!	2	2	2	2	1	1	1	2	#NULL!	#NULL!	2	#NULL!	2	2	2	2	2	2	1	2	2	2	2	2	2	2	106	76	1.6	74	50.5626	2	2	2	2	2	2	2	2	1	2	1	2	2
87	3	34.9952	1	1	2	3	3	1	#NULL!	1	1	2	2	#NULL!	#NULL!	2	#NULL!	2	2	2	2	2	2	2	2	2	2	2	2	2	1	160	94	1.74	75.3	23.7536	1	2	2	2	2	2	1	2	1	2	2	2	2
6743	1	51.3155	2	1	3	4	4	1	#NULL!	1	1	2	2	#NULL!	#NULL!	2	#NULL!	2	2	2	2	2	2	2	2	2	2	2	2	2	1	130	90	1.71	70	5.71663	1	2	2	2	2	2	1	2	2	2	2	2	2
6076	1	33.4018	2	1	2	4	2	1	#NULL!	1	1	1	2	#NULL!	#NULL!	2	#NULL!	2	2	2	2	2	2	1	2	2	2	2	2	2	2	136	70	1.6	55.5	3.71253	1	1	2	2	2	2	2	2	2	2	2	2	2
636	1	41.4127	2	1	2	4	3	1	#NULL!	1	1	1	2	#NULL!	#NULL!	2	#NULL!	2	2	2	2	2	2	2	2	2	2	2	2	2	1	128	84	1.58	50	7.09651	1	1	2	2	2	2	2	2	2	2	2	2	2
271	1	74.6749	1	1	3	4	4	2	1	1	1	1	2	#NULL!	#NULL!	2	#NULL!	2	2	2	2	2	2	2	2	2	2	2	2	1	2	117	67	1.8	64.4	3.94251	1	2	2	2	2	2	2	2	2	2	2	1	2
696	1	44.0219	1	1	3	3	3	1	#NULL!	2	2	2	2	#NULL!	#NULL!	2	#NULL!	2	2	2	2	2	2	2	2	2	2	1	2	2	2	120	72	1.8	56.5	22.6037	2	2	2	2	2	2	2	2	1	2	2	2	2
272	1	61.013	1	1	1	1	3	2	1	1	1	2	2	#NULL!	#NULL!	2	#NULL!	2	2	2	2	2	2	1	2	2	2	2	2	2	2	151	96	1.63	54	16.5914	1	2	2	2	2	2	2	2	2	2	2	2	2
263	1	60.9829	1	1	1	1	4	2	1	1	2	1	2	#NULL!	#NULL!	2	#NULL!	2	2	2	2	2	2	1	2	2	2	2	2	2	2	153	79	1.71	69	16.23	2	2	2	2	2	2	2	2	2	2	1	2	2
249	1	68.0137	1	1	1	4	4	2	1	1	2	1	2	#NULL!	#NULL!	2	#NULL!	2	2	2	2	2	2	2	2	2	2	2	1	2	2	130	68	1.72	60	18.2012	2	2	2	2	2	2	2	2	1	2	2	2	2
14	2	43.5784	1	1	1	1	3	2	1	2	2	#NULL!	2	#NULL!	#NULL!	2	#NULL!	2	2	2	2	2	2	2	2	2	2	2	2	2	1	110	651	1.75	65	4.6653	2	2	2	2	2	2	1	2	2	2	2	2	2
55	3	19.7481	2	1	2	1	3	1	#NULL!	2	2	#NULL!	2	#NULL!	#NULL!	2	#NULL!	2	2	2	2	2	2	2	2	2	2	2	1	2	2	128	88	1.7	50	3.94251	2	2	2	2	2	2	2	2	2	2	2	2	2
[truncated: 172 more columns]
